# Supplementary material for: Agreements and Discrepancies between FDA Reports and Journal Papers on Biologic Agents Approved for Rheumatoid Arthritis: A Meta-Research Project
Source: PLoS One. 2016 Jan 25;11(1):e0147556. doi: 10.1371/journal.pone.0147556 (PMC4725722; doi:10.1371/journal.pone.0147556)
Supplement: S1 Data-Sheet — (XLSX) [file pone.0147556.s001.xlsx]

## Sheet: ACR20
nr	Company Study ID	Drug	DRUG/dose	events bio FDA ACR20	N bio FDA ACR20	events placebo FDA ACR20	N placebo FDA ACR20	events bio pub. ACR20	N bio pub. ACR20	events placebo pub. ACR20	N placebo pub. ACR20
1	IM101029	Abatacept	ABA10	129	256	26	133	129	256	26	133
2	IM101031	Abatacept	ABA10
3	IM101100	Abatacept	ABA2	44	105	42	119	44	105	42	119
4	IM101100	Abatacept	ABA10	70	115	42	119	69	115	42	119
5	IM101101	Abatacept	ABA2	41	85	11	36	41	85	11	36
6	IM101102	Abatacept	ABA10	288	424	85	214	288	424	85	214
7	IM103002	Abatacept	ABA0.5	6	26	10	32	6	26	10	32
8	IM103002	Abatacept	ABA2	14	32	10	32	14	32	10	32
9	IM103002	Abatacept	ABA10	17	32	10	32	17	32	10	32
10	DE011	Adalimumab	ADA20_2	38	106	21	110	38	106	21	110
11	DE011	Adalimumab	ADA20_1	44	112	21	110	44	112	21	110
12	DE011	Adalimumab	ADA40_2	52	113	21	110	52	113	21	110
13	DE011	Adalimumab	ADA40_1	55	103	21	110	55	103	21	110
14	DE019	Adalimumab	ADA20	129	212	59	200	129	212	59	200
15	DE019	Adalimumab	ADA40	131	207	59	200	131	207	59	200
16	DE031	Adalimumab	ADA40	167	315	110	315	168	318	111	318
17	DE09	Adalimumab	ADA20	32	67	8	60	33	69	9	62
18	DE09	Adalimumab	ADA40	41	63	8	60	45	67	9	62
19	DE09	Adalimumab	ADA80	46	70	8	60	48	73	9	62
20	560	Anakinra	ANA30	47	119	32	121	47	119	32	119
21	560	Anakinra	ANA75	39	116	32	121	39	115	32	119
22	560	Anakinra	ANA150	49	116	32	121	49	115	32	119
23	960180	Anakinra	ANA0.04	16	63	14	74	16	63	14	74
24	960180	Anakinra	ANA0.1	26	74	14	74	26	74	14	74
25	960180	Anakinra	ANA0.4	19	77	14	74	19	77	14	74
26	960180	Anakinra	ANA1	27	59	14	74	27	59	14	74
27	960180	Anakinra	ANA2	27	72	14	74	27	72	14	74
28	960182	Anakinra	ANA2.5	11	42	13	30
29	960182	Anakinra	ANA10	11	40	13	30
30	960182	Anakinra	ANA30	10	29	13	30
31	990145	Anakinra	ANA100	94	250	55	251	95	250	55	251
32	990757	Anakinra	ANA100
33	11	Certolizumab	CER400	50	111	10	109	51	111	10	109
34	014	Certolizumab	CER400	56	124	27	119	57	124	27	119
35	027	Certolizumab	CER200	228	393	27	199	231	393	27	199
36	027	Certolizumab	CER400	236	390	27	199	237	390	27	199
37	50	Certolizumab	CER200	141	246	11	127	141	246	11	127
38	50	Certolizumab	CER400	141	245	11	127	142	246	11	127
39	160004	Etanercept	ETA0.25	15	46	6	44	15	46	6	44
40	160004	Etanercept	ETA2	21	46	6	44	21	46	6	44
41	160004	Etanercept	ETA16	33	44	6	44	33	44	6	44
42	160009	Etanercept	ETA10	34	76	18	80	34	76	18	80
43	160009	Etanercept	ETA25	48	78	18	80	48	78	18	80
44	160012	Etanercept	ETA10					127	208	141	217
45	160012	Etanercept	ETA25	133	177			149	207	141	217
46	160014	Etanercept	ETA25	42	59	8	30	42	59	8	30
47	20000223	Etanercept	ETA25QW_ANA	41	80	54	80	41	80	54	80
48	20000223	Etanercept	ETA25_ANA	50	81	54	80	50	81	54	80
49	C0524T05	Golimumab	GOL100	83	159	78	160	82	159	79	160
50	C0524T05	Golimumab	GOL50_MTX	99	159	78	160	98	159	79	160
51	C0524T05	Golimumab	GOL100_MTX	99	159	78	160	98	159	79	160
52	C0524T06	Golimumab	GOL100	59	133	44	133	59	133	44	133
53	C0524T06	Golimumab	GOL50_MTX	49	89	44	133	49	89	44	133
54	C0524T06	Golimumab	GOL100_MTX	50	89	44	133	50	89	44	133
55	C0524T11	Golimumab	GOL50	54	153	28	155	54	153	28	155
56	C0524T11	Golimumab	GOL100	58	153	28	155	58	153	28	155
57	C0168T14	Infliximab	INF1	1	15	2	14
58	C0168T14	Infliximab	INF1MTX	6	14	2	14
59	C0168T14	Infliximab	INF3	3	14	2	14
60	C0168T14	Infliximab	INF3MTX	9	15	2	14
61	C0168T14	Infliximab	INF10	5	15	2	14
62	C0168T14	Infliximab	INF10MTX	8	14	2	14
63	C0168T22	Infliximab	INF3_8	43	86	18	88	42	83	17	84
64	C0168T22	Infliximab	INF3_4	43	86	18	88	45	85	17	84
65	C0168T22	Infliximab	INF10_8	45	87	18	88	44	85	17	84
66	C0168T22	Infliximab	INF10_4	47	81	18	88	46	80	17	84
67	WA17822	Tocilizumab	TOC4	102	213	54	204	102	213	54	204
68	WA17822	Tocilizumab	TOC8	120	205	54	204	120	205	54	204
69	WA17823	Tocilizumab	TOC4	202	399	106	392	202	399	108	393
70	WA17823	Tocilizumab	TOC8	224	399	106	392	225	398	108	393
71	WA17824	Tocilizumab	TOC8	200	286	149	284	200	286	149	284
72	WA18062	Tocilizumab	TOC4	49	161	16	158	49	161	16	158
73	WA18062	Tocilizumab	TOC8	85	170	16	158	85	170	16	158
74	WA18063	Tocilizumab	TOC8	488	804	101	415	488	803	101	413

## Sheet: WdAE
nr	Company Study ID	Drug	DRUG/dose	events bio FDA WdAE	N bio FDA WdAE	events placebo FDA WdAE	N placebo FDA WdAE	events bio pub. WdAE	N bio pub. WdAE	events placebo pub. WdAE	N placebo pub. WdAE
1	IM101029	abatacept	ABA10	9	258	5	133	9	258	5	133
2	IM101031	abatacept	ABA10	51	959	19	482	52	959	20	482
3	IM101100	abatacept	ABA2	9	105	11	119	9	105	11	119
4	IM101100	abatacept	ABA10	5	115	11	119	6	115	11	119
5	IM101101	abatacept	ABA2					10	85	1	36
6	IM101102	abatacept	ABA10	18	433	4	219	18	433	4	219
7	IM103002	abatacept	ABA0.5	2.5	27	0.5	33	2.5	27	0.5	33
8	IM103002	abatacept	ABA2	2.5	33	0.5	33	2.5	33	0.5	33
9	IM103002	abatacept	ABA10	0.5	33	0.5	33	0.5	33	0.5	33
10	DE011	adalimumab	ADA20_2	5	106	3	110	4	106	1	110
11	DE011	adalimumab	ADA20_1	6	112	3	110	3	112	1	110
12	DE011	adalimumab	ADA40_2	7	113	3	110	6	113	1	110
13	DE011	adalimumab	ADA40_1	5	103	3	110	3	103	1	110
14	DE019	adalimumab	ADA20	21	212	17	200	16	212	13	200
15	DE019	adalimumab	ADA40	26	207	17	200	26	207	13	200
16	DE031	adalimumab	ADA40	9	318	8	318	9	318	8	318
17	DE09	adalimumab	ADA20	4	69	2	62	4	69	2	62
18	DE09	adalimumab	ADA40	0.5	68	2.5	63	0.5	68	2.5	63
19	DE09	adalimumab	ADA80	1	73	2	62	1	73	2	62
20	560	anakinra	ANA30	19	119	24	121	6	119	6	121
21	560	anakinra	ANA75	18	116	24	121	8	116	6	121
22	560	anakinra	ANA150	20	116	24	121	13	116	6	121
23	960180	anakinra	ANA0.04	2	63	3	74	2	63	3	74
24	960180	anakinra	ANA0.1	1	74	3	74	1	74	3	74
25	960180	anakinra	ANA0.4	5	77	3	74	5	77	3	74
26	960180	anakinra	ANA1	8	59	3	74	8	59	3	74
27	960180	anakinra	ANA2	11	72	3	74	11	72	3	74
28	960182	anakinra	ANA2.5
29	960182	anakinra	ANA10
30	960182	anakinra	ANA30
31	990145	anakinra	ANA100	33	250	22	251	35	250	33	251
32	990757	anakinra	ANA100	130	1116	17	283	150	1116	26	283
33	11	Certolizumab	CER400	5	111	2	109	5	111	2	109
34	014	Certolizumab	CER400	7	126	6	121	7	126	6	121
35	027	Certolizumab	CER200	17	392	3	199	17	392	3	199
36	027	Certolizumab	CER400	22	389	3	199	22	389	3	199
37	50	Certolizumab	CER200	11	246	2	127	12	248	2	125
38	50	Certolizumab	CER400	6	246	2	127	7	246	2	125
39	160004	etanercept	ETA0.25	2	46	1	44
40	160004	etanercept	ETA2	2	46	1	44
41	160004	etanercept	ETA16	0.5	45	1.5	45
42	160009	etanercept	ETA10	4	76	3	80	5	76	3	80
43	160009	etanercept	ETA25	3	78	3	80	2	78	3	80
44	160012	etanercept	ETA10					12	208	24	217
45	160012	etanercept	ETA25					11	207	24	217
46	160014	etanercept	ETA25	2	59	1	30	2	59	1	30
47	20000223	Etanercept	ETA25QW_ANA	7.5	82	0.5	81	7.5	82	0.5	81
48	20000223	Etanercept	ETA25_ANA	6.5	82	0.5	81	6.5	82	0.5	81
49	C0524T05	golimumab	GOL100	7	157	6	159
50	C0524T05	golimumab	GOL50_MTX	9	158	6	159
51	C0524T05	golimumab	GOL100_MTX	16	160	6	159
52	C0524T06	golimumab	GOL100	6	133	6	133
53	C0524T06	golimumab	GOL50_MTX	2	89	6	133
54	C0524T06	golimumab	GOL100_MTX	5	89	6	133
55	C0524T11	golimumab	GOL50	5	152	11	155
56	C0524T11	golimumab	GOL100	2	152	11	155
57	C0168T14	infliximab	INF1	2.5	16	0.5	15	2.5	16	0.5	15
58	C0168T14	infliximab	INF1MTX	2.5	15	0.5	15	1.5	15	0.5	15
59	C0168T14	infliximab	INF3	1.5	15	0.5	15	1.5	15	0.5	15
60	C0168T14	infliximab	INF3MTX	0.5	16	0.5	15	0.5	16	0.5	15
61	C0168T14	infliximab	INF10	1.5	16	0.5	15	1.5	16	0.5	15
62	C0168T14	infliximab	INF10MTX	1.5	15	0.5	15	1.5	15	0.5	15
63	C0168T22	infliximab	INF3_8	5	89	7	86	5	86	7	88
64	C0168T22	infliximab	INF3_4	8	86	7	86	9	86	7	88
65	C0168T22	infliximab	INF10_8	4	87	7	86	4	87	7	88
66	C0168T22	infliximab	INF10_4	8	80	7	86	8	81	7	88
67	WA17822	Tocilizumab	TOC4	14	213	5	204	14	213	6	204
68	WA17822	Tocilizumab	TOC8	12	205	5	204	12	205	6	204
69	WA17823	Tocilizumab	TOC4	15	399	7	393
70	WA17823	Tocilizumab	TOC8	21	398	7	393
71	WA17824	Tocilizumab	TOC8	8	286	6	284	11	288	15	284
72	WA18062	Tocilizumab	TOC4	10	161	7	158	10	163	8	160
73	WA18062	Tocilizumab	TOC8	11	170	7	158	10	175	8	160
74	WA18063	Tocilizumab	TOC8	30	803	7	413	31	802	8	414
